# Supplementary material for: Taste Preferences in Broilers: Behavioral Evaluation for Varying Concentrations of Four Essential Amino Acids
Source: Animals (Basel). 2025 May 28;15(11):1574. doi: 10.3390/ani15111574 (PMC12153537; doi:10.3390/ani15111574)
Supplement: Supplementary file 1 [file animals-15-01574-s001.zip]

Archive with 1 entries (1 files):
- animals-3645303-supplementary.pdf
